# Supplementary material for: The Effect of Aspirin Use on Incident Hepatocellular Carcinoma—An Updated Systematic Review and Meta-Analysis
Source: Cancers (Basel). 2023 Jul 6;15(13):3518. doi: 10.3390/cancers15133518 (PMC10341252; doi:10.3390/cancers15133518)
Supplement: Supplementary file 1 [file cancers-15-03518-s001.zip]

Archive with 1 entries (1 files):
- cancers-2464685-supplementary.pdf
